# Supplementary material for: Phenotypic and Genotypic Features of a Salmonella Heidelberg Strain Isolated in Broilers in Brazil and Their Possible Association to Antibiotics and Short-Chain Organic Acids Resistance and Susceptibility
Source: Front Vet Sci. 2017 Nov 1;4:184. doi: 10.3389/fvets.2017.00184 (PMC5671994; doi:10.3389/fvets.2017.00184)
Supplement: Supplementary file 1 [file Data_Sheet_1.XLS]

## Sheet: Sheet1
Loci that are in SL476 genome and missing in UFPR1
Start	End	Product
24557	25537	IS5/IS1182 family transposase
651246	652226	IS5/IS1182 family transposase
652225	652557	hypothetical protein
652547	653104	type-1 fimbrial protein subunit A
921628	922341	membrane protein
922387	923367	IS5/IS1182 family transposase
1112677	1112865	hypothetical protein
1112864	1113844	IS5/IS1182 family transposase
1514787	1515416	hypothetical protein
1515632	1515709	resolvase
1515700	1516404	IS6 family transposase
1516459	1517514	Tn3 family transposase
1517640	1518254	multiple promoter invertase
1518319	1518594	transposase
1518591	1519448	transposase
1519555	1520358	aminoglycoside O-phosphotransferase APH(3'')-Ib
1520358	1521194	aminoglycoside O-phosphotransferase APH(6)-Id
1521098	1521322	hypothetical protein
1521322	1521792	hypothetical protein
1522207	1522452	hypothetical protein
1522472	1523686	DNA topoisomerase III
1523686	1524309	Tn3 family transposase
1524337	1525041	IS6 family transposase
1525032	1525148	hypothetical protein
1525220	1525777	transposase
1525960	1526820	class A broad-spectrum beta-lactamase TEM-1
1526968	1527540	IS21 family transposase
1527530	1528312	ATP-binding protein
1528847	1529347	N-acetyltransferase
1529366	1529545	hypothetical protein
1529475	1530314	sulfonamide-resistant dihydropteroate synthase Sul1
1530308	1530655	quaternary ammonium compound efflux SMR transporter QacE delta 1
1530746	1531450	IS6 family transposase
1531578	1532162	DNA invertase
1532241	1533230	ATPase
1533251	1535794	hypothetical protein
1535784	1536053	hypothetical protein
1536129	1536551	hypothetical protein
1536833	1537705	integrase
1537725	1538021	hypothetical protein
1538409	1538663	hypothetical protein
1538742	1539059	hypothetical protein
1539161	1539430	hypothetical protein
1539490	1539681	hypothetical protein
1539796	1540233	hypothetical protein
1540739	1543324	DEAD/DEAH box helicase
1543589	1544455	hypothetical protein
1544664	1548101	conjugal transfer protein TraG
1548098	1548454	hypothetical protein
1548505	1548765	hypothetical protein
1548937	1549125	hypothetical protein
1549128	1549670	hypothetical protein
1549757	1552492	conjugal transfer protein TraN
1552669	1552887	prophage CP4-57 regulatory protein
1553107	1554348	replication protein A
1554483	1554851	hypothetical protein
1554848	1556062	integrase
1812276	1813256	IS5/IS1182 family transposase
1813294	1813476	hypothetical protein
2010764	2011744	IS5/IS1182 family transposase
3229901	3230881	IS5/IS1182 family transposase
3371827	3372048	hypothetical protein
3372207	3373907	hypothetical protein
3373910	3374455	hypothetical protein
3374427	3375152	hypothetical protein
3375142	3375672	tail protein
3375675	3377687	tail protein
3377697	3378284	hypothetical protein
3378277	3379461	hypothetical protein
3379458	3379787	hypothetical protein
3379784	3381754	phage tail tape measure protein
3381942	3382199	hypothetical protein
3382186	3382374	hypothetical protein
3382346	3382678	hypothetical protein
3382678	3383019	hypothetical protein
3383016	3383309	holin
3383319	3383774	tail protein
3383771	3384898	phage tail protein
3384895	3385602	hypothetical protein
3385599	3386105	phage tail protein
3386102	3386590	hypothetical protein
3386651	3386845	hypothetical protein
3386849	3387553	terminase
3387557	3388579	major capsid protein
3388641	3389441	phage capsid scaffolding protein
3389602	3391377	hypothetical protein
3391374	3392435	phage portal protein
3392432	3392755	transcriptional regulator
3392729	3392935	hypothetical protein
3393055	3395076	replication protein A
3395073	3395933	hypothetical protein
3395923	3396252	hypothetical protein
3396249	3396845	DNA polymerase III subunit epsilon
3396836	3397012	hypothetical protein
3397158	3397559	hypothetical protein
3397559	3397984	hypothetical protein
3397974	3398201	hypothetical protein
3398211	3398714	hypothetical protein
3398745	3398966	regulator
3399102	3399683	Repressor protein CI
3399700	3400266	hypothetical protein
3400270	3401307	integrase
3972227	3972346	sugar kinase
4562811	4563137	toxin RelE
4563134	4563397	addiction module antitoxin
4563469	4564335	restriction methylase
4564420	4564617	hypothetical protein
4564629	4565117	hypothetical protein
4565114	4565491	toxin
4565581	4565949	antitoxin
4565999	4566646	hypothetical protein
4566665	4566886	hypothetical protein
4566973	4567449	hypothetical protein
4567464	4567943	antirestriction protein
4568209	4569027	hypothetical protein
4569117	4569350	hypothetical protein
4569356	4570033	hypothetical protein
4570152	4571036	GTPase
4571142	4572092	hypothetical protein
4572089	4572877	hypothetical protein
4573947	4574164	hypothetical protein
4574603	4575334	transposase
4575661	4577265	hypothetical protein
4578804	4579370	hypothetical protein
4579617	4580189	hypothetical protein
4580258	4580494	hypothetical protein
4580763	4581311	hypothetical protein
4581330	4581674	hypothetical protein
4581671	4581844	hypothetical protein
4581955	4582134	hypothetical protein
4582253	4582498	hypothetical protein
4582567	4583001	DNA-binding protein
4583418	4583987	hypothetical protein
4584087	4585319	deoxyguanosinetriphosphate triphosphohydrolase
4585470	4586336	transposase
4586333	4586631	transposase
4586799	4587779	thymidylate synthase
4587926	4588906	IS5/IS1182 family transposase
4588993	4589919	hypothetical protein
4589922	4591004	DNA-binding protein
4591001	4591327	hypothetical protein
4591471	4591734	hypothetical protein
4592037	4592579	transposase
4593159	4596572	DEAD/DEAH box helicase
4596636	4598270	DNA methyltransferase
4598267	4599409	restriction endonuclease
4599418	4600182	hypothetical protein
4600182	4600349	LPS core heptose(II) kinase RfaY
4600289	4601497	IS4 family transposase
4601507	4601632	LysR family transcriptional regulator
4601863	4603068	sodium/glutamate symporter
4603512	4603793	monooxygenase
4603842	4604237	transposase
4604195	4605076	transposase
4605177	4605563	hypothetical protein
4605571	4606257	transcriptional regulator
4606235	4606858	transposase
4606940	4608145	tetracycline efflux MFS transporter Tet(B)
4608258	4608590	transposase
4608577	4608696	sugar kinase
4608734	4609714	IS5/IS1182 family transposase
4610018	4610248	hypothetical protein
4610296	4611033	adhesin
4611453	4612349	WYL domain-containing protein
4612398	4613477	hypothetical protein
4613524	4615095	ATP--cob(I)alamin adenosyltransferase
4615092	4615358	hypothetical protein
4615498	4615695	hypothetical protein
4615761	4617434	phosphoethanolamine transferase yhbX
4617578	4618621	hypothetical protein
4619069	4620259	integrase

## Sheet: Sheet2
Start	Stop	length
24489	25683	1194	F1
299514	300366	852	F2
651101	652293	1192	F3
922320	923513	1193	F4
1112796	1113986	1190	F5
1514675	1556272	41597	F6
1812208	1813402	1194	F7
2010696	2011890	1194	F8
3229755	3230949	1194	F9
3371292	3401393	30101	F10
3972238	3973432	1194	F11
4114963	4114993	30	F12
4562564	4620432	57868	F13
		139993
