# Supplementary material for: Phenotypic and Genotypic Features of a Salmonella Heidelberg Strain Isolated in Broilers in Brazil and Their Possible Association to Antibiotics and Short-Chain Organic Acids Resistance and Susceptibility
Source: Front Vet Sci. 2017 Nov 1;4:184. doi: 10.3389/fvets.2017.00184 (PMC5671994; doi:10.3389/fvets.2017.00184)
Supplement: Supplementary file 2 [file Data_Sheet_2.XLSX]

## Sheet: Sheet1
Loci that are in UFPR1 genome and missing in SL476
Start	End	Product
297768	300770	23S ribosomal RNA
382637	383569	hypothetical protein
383566	383928	hypothetical protein
1701018	1701788	D-alanyl-D-alanine dipeptidase
1702312	1702710	hypothetical protein
1775357	1776208	Right origin-binding protein

## Sheet: Sheet2
Start	Stop	length
298314	299046	732
382621	384216	1595
1701577	1702339	762
1775187	1776548	1361	No hits
3003006	3003007	1
4044321	4044457	136
		4587
